# Supplementary material for: Human amniotic epithelial cells ameliorate kidney damage in ischemia-reperfusion mouse model of acute kidney injury
Source: Stem Cell Res Ther. 2020 Sep 23;11:410. doi: 10.1186/s13287-020-01917-y (PMC7510147; doi:10.1186/s13287-020-01917-y)
Supplement: Supplementary file 5 — Additional file 5: Supplementary Table 2. Proteins in hAECs-EXO identified by label-free shotgun proteomics approach. [file 13287_2020_1917_MOESM5_ESM.xlsx]

## Sheet: Sheet1
Human amniotic epithelial cells ameliorate kidney damage in ischemia-reperfusion mouse model of acute kidney injury
Supplementary Table 2. Proteins in hAECs-EXO identified by label-free shotgun proteomics approach.
Uniprot Accession	Gene Name	Protein name	Intensity（1×108）
P02751	FN1	Fibronectin	597.28
P22105	TNXB	Tenascin-X	397.103
P07996	THBS1	Thrombospondin-1	306.263
P02787	TF	Serotransferrin	204.907
P20908	COL5A1	Collagen alpha-1(V) chain	185.677
P01591	JCHAIN	Immunoglobulin J chain	103.055
P08123	COL1A2	Collagen alpha-2(I) chain	97.4933
Q08431	MFGE8	Lactadherin	92.426
P00734	F2	Prothrombin	73.52
Q08380	LGALS3BP	Galectin-3-binding protein	58.1597
Q16581	C3	Complement C3	46.1237
Q15582	TGFBI	Transforming growth factor-beta-induced protein ig-h3	40.8277
Q9NRN5	OLFML3	Olfactomedin-like protein 3	40.2947
P01008	SERPINC1	Antithrombin-III	39.815
Q16787	LAMA3	Laminin subunit alpha-3	34.4987
P49746	THBS3	Thrombospondin-3	34.2717
Q99715	COL12A1	Collagen alpha-1(XII) chain	33.5663
Q13751	LAMB3	Laminin subunit beta-3	28.1619
P00738	HP	Haptoglobin	25.11
Q13753	LAMC2	Laminin subunit gamma-2	20.0953
Q92626	PXDN	Peroxidasin homolog	19.6693
P02461	COL3A1	Collagen alpha-1(III) chain	17.9645
P11047	LAMC1	Laminin subunit gamma-1	14.9563
P10909	CLU	Clusterin	14.8412
P06396	GSN	Gelsolin	14.253
P04114	APOB	Apolipoprotein B-100	14.1513
P02452	COL1A1	Collagen alpha-1(I) chain	13.7903
P26038	MSN	Moesin	13.5905
P09486	SPARC	SPARC	13.3203
P00450	CP	Ceruloplasmin	12.9203
P13497	BMP1	Bone morphogenetic protein 1	12.6433
P07942	LAMB1	Laminin subunit beta-1	10.9026
P35555	FBN1	Fibrillin-1	10.2383
Q02388	COL7A1	Collagen alpha-1(VII) chain	10.0704
P05121	SERPINE1	Plasminogen activator inhibitor 1	9.9714
P19823	ITIH2	Inter-alpha-trypsin inhibitor heavy chain H2	9.68353
P60709	ACTB	Actin, cytoplasmic 1	9.65213
Q14624	ITIH4	Inter-alpha-trypsin inhibitor heavy chain H4	9.03443
P05106	ITGB3	Integrin beta-3	8.5504
P02649	APOE	Apolipoprotein E	8.04417
P13671	C6	Complement component C6	7.67163
Q9H190	SDCBP	Syntenin-2	7.5777
P20742	PZP	Pregnancy zone protein	6.91073
Q8WUM4	PDCD6IP	Programmed cell death 6-interacting protein	6.6576
P11142	HSPA8	Heat shock cognate 71 kDa protein	6.33907
P0C0L5	C4B	Complement C4-B	6.08527
Q8WXI7	MUC16	Mucin-16	5.488
P60033	CD81	CD81 antigen	5.41827
Q9P2B2	PTGFRN	Prostaglandin F2 receptor negative regulator	5.12973
Q14112	NID2	Nidogen-2	4.84373
P07355	ANXA2	Annexin A2	4.83244
P14618	PKM	Pyruvate kinase PKM	4.7651
P00736	C1R	Complement C1r subcomponent	4.26287
P02746	C1QB	Complement C1q subcomponent subunit B	4.19703
P02774	GC	Vitamin D-binding protein	3.83043
Q15746	MYLK	Myosin light chain kinase, smooth muscle	3.6418
Q9PTH3	IGFBP2	Insulin-like growth factor-binding protein 2-A	3.6047
P27274	CD59	CD59 glycoprotein	3.57153
P04004	VTN	Vitronectin	3.5249
Q71U36	TUBA1B	Tubulin alpha-1A chain	3.46373
Q8R2G6	CCDC80	Coiled-coil domain-containing protein 80	3.3606
P18564	ITGB6	Integrin beta-6	3.35607
P62987	UBA52	Ubiquitin-60S ribosomal protein L40	3.27353
Q6YHK3	CD109	CD109 antigen	3.24417
P40240	CD9	CD9 antigen	3.2128
P00338	LDHA	L-lactate dehydrogenase A chain	2.98463
P06756	ITGAV	Integrin alpha-V	2.80254
Q02809	PLOD1	Procollagen-lysine,2-oxoglutarate 5-dioxygenase 1, EC 1.14.11.4	2.78273
Q12841	FSTL1	Follistatin-related protein 1	2.69743
P01033	TIMP1	Metalloproteinase inhibitor 1	2.5404
P07358	C8B	Complement component C8 beta chain	2.36513
P68133	ACTA1	Actin, alpha skeletal muscle	2.36456
P04439	HLA-A	HLA class I histocompatibility antigen, A alpha chain	2.35615
Q16853	AOC3	Membrane primary amine oxidase	2.27583
P04797	GAPDH	Glyceraldehyde-3-phosphate dehydrogenase	2.20816
Q96M89	CCDC138	Coiled-coil domain-containing protein 138	2.1233
Q9UBP4	DKK3	Dickkopf-related protein 3	1.91477
P01023	A2M	Alpha-2-macroglobulin	1.90917
P51884	LUM	Lumican	1.87516
P22352	GPX3	Glutathione peroxidase 3	1.86103
P19827	ITIH1	Inter-alpha-trypsin inhibitor heavy chain H1	1.7835
P62873	GNB1	Guanine nucleotide-binding protein G(I)/G(S)/G(T) subunit beta-1	1.67075
O00391	QSOX1	Sulfhydryl oxidase 1	1.6668
O15230	LAMA5	Laminin subunit alpha-5	1.53015
P20073	ANXA7	Annexin A7	1.5272
P15169	CPN1	Carboxypeptidase N catalytic chain	1.51
P06727	APOA4	Apolipoprotein A-IV	1.47047
B9A064	IGLL5	Immunoglobulin lambda-like polypeptide 5	1.44923
P27701	CD82	CD82 antigen	1.4245
Q9UGM3	DMBT1	Deleted in malignant brain tumors 1 protein	1.3794
Q04756	HGFAC	Hepatocyte growth factor activator	1.3433
O00468	AGRN	Agrin	1.33543
P68104	EEF1A1	Elongation factor 1-alpha 1	1.32452
P21589	NT5E	5'-nucleotidase	1.3041
P68371	TUBB4B	Tubulin beta-4B chain	1.29212
P36955	SERPINF1	Pigment epithelium-derived factor	1.23261
P48740	MASP1	Mannan-binding lectin serine protease 1	1.21352
O95445	APOM	Apolipoprotein M	1.19147
P12109	COL6A1	Collagen alpha-1(VI) chain	1.15933
P05452	CLEC3B	Tetranectin	1.1552
P23142	FBLN1	Fibulin-1	1.10529
P07195	LDHB	L-lactate dehydrogenase B chain	1.04966
P23229	ITGA6	Integrin alpha-6	0.99258
P50995	ANXA11	ANXA11	0.979375
P12259	F5	Coagulation factor V	0.97566
P05155	SERPING1	Plasma protease C1 inhibitor	0.953535
P00747	PLG	Plasminogen	0.93482
P02790	HPX	Hemopexin	0.934607
P07602	PSAP	Prosaposin	0.914935
P07900	HSP90AA1	Heat shock protein HSP 90-alpha	0.91475
Q96PD5	PGLYRP2	N-acetylmuramoyl-L-alanine amidase	0.902517
P01009	SERPINA1	Alpha-1-antitrypsin	0.865205
O75083	WDR1	WD repeat-containing protein 1	0.85855
Q9H4B7	TUBB1	Tubulin beta-1 chain	0.857447
P33764	S100A3	Protein S100-A3	0.855045
Q16610	ECM1	Extracellular matrix protein 1	0.854175
P07093	SERPINE2	Glia-derived nexin	0.83054
P61769	B2M	Beta-2-microglobulin	0.80786
Q96GG9	DCN	DCN1-like protein 1	0.80587
Q8N474	SFRP1	Secreted frizzled-related protein 1	0.796675
P0DMV9	HSPA1B	Heat shock 70 kDa protein 1B	0.79035
Q14766	LTBP1	Latent-transforming growth factor beta-binding protein 1	0.78245
P05156	CFI	Complement factor I	0.735167
P01857	IGHG1	Immunoglobulin heavy constant gamma 1	0.70881
P55001	MFAP2	Microfibrillar-associated protein 2	0.703863
P98160	HSPG2	Basement membrane-specific heparan sulfate proteoglycan core protein	0.69456
P23528	CFL1	Cofilin-1	0.678767
P06681	C2	Complement C2	0.67229
P03952	KLKB1	Plasma kallikrein	0.663285
Q9NZN3	EHD3	EH domain-containing protein 3	0.661443
Q07954	LRP1	Prolow-density lipoprotein receptor-related protein 1	0.658267
Q8IWA5	SLC44A2	Choline transporter-like protein 2	0.646725
Q969P0	IGSF8	Immunoglobulin superfamily member 8	0.646245
P04083	ANXA1	Annexin A1	0.61588
P05556	ITGB1	Integrin beta-1	0.59726
Q15517	CDSN	Corneodesmosin	0.582365
P62826	RAN	GTP-binding nuclear protein Ran	0.56569
P01344	IGF2	Insulin-like growth factor II	0.565283
P21333	FLNA	Filamin-A	0.558925
P60900	PSMA6	Proteasome subunit alpha type-6	0.55518
P55268	LAMB2	Laminin subunit beta-2	0.49697
P06733	ENO1	Alpha-enolase	0.492993
Q8N271	PROM2	Prominin-2	0.481447
P35556	FBN2	Fibrillin-2	0.467285
P61224	RAP1B	Ras-related protein Rap-1b	0.4648
Q7L576	CYFIP1	Cytoplasmic FMR1-interacting protein 1	0.461995
P62805	HIST1H4A	Histone H4	0.45596
Q12805	EFEMP1	EGF-containing fibulin-like extracellular matrix protein 1	0.43369
P35579	MYH9	Myosin-9	0.426245
P17301	ITGA2	Integrin alpha-2	0.408355
Q8NG11	TSPAN14	Tetraspanin-14	0.39934
P12111	COL6A3	Collagen alpha-3(VI) chain	0.349347
P47989	XDH	Xanthine dehydrogenase/oxidase	0.34562
Q8NBZ7	UXS1	UDP-glucuronic acid decarboxylase 1	0.333023
P25787	PSMA2	Proteasome subunit alpha type-2	0.329645
Q96G04	EEF2	Protein-lysine N-methyltransferase EEF2KMT	0.309675
P62937	PPIA	Peptidyl-prolyl cis-trans isomerase A	0.3059
Q15758	SLC1A5	Neutral amino acid transporter B(0)	0.28746
P01042	KNG1	Kininogen-1	0.26233
Q00610	CLTC	Clathrin heavy chain 1	0.247107
P63104	YWHAZ	14-3-3 protein zeta/delta	0.225948
P08603	CFH	Complement factor H	0.217093
P50454	SERPINH1	Serpin H1	0.195135
Q9Y490	TLN1	Talin-1	0.186973
P06684	C5	Complement C5	0.156625
P00488	F13A1	Coagulation factor XIII A chain	0.154958
P16617	PGK1	Phosphoglycerate kinase 1	0.151367
P00751	CFB	Complement factor B	0.132515
P11166	SLC2A1	Solute carrier family 2, facilitated glucose transporter member 1	0.12503
P02647	APOA1	Apolipoprotein A-I	0.10461
P01871	IGHM	Immunoglobulin heavy constant mu	0.0714135
